# Supplementary material for: RP3Net: a deep learning model for predicting recombinant protein production in Escherichia coli
Source: Bioinformatics. 2026 Jan 11;42(1):btag003. doi: 10.1093/bioinformatics/btag003 (PMC12857573; doi:10.1093/bioinformatics/btag003)
Supplement: btag003_Supplementary_Data [file btag003_supplementary_data.zip]

Archive with 7 entries (6 files):
- supplements/
- supplements/.DS_Store
- supplements/rp3net_bioinformatics_supp_text.docx
- supplements/rp3net_table_s3_XGBoost_features.xlsx
- supplements/rp3net_table_s2_experimental_validation_constructs.xlsx
- supplements/rp3net_fig_s3_experimental_validation_gels.pptx
- supplements/rp3net_table_s2_experimental_validation_constructs.parquet
